# Supplementary material for: Tailoring the AIE Chromogen 2-(2-Hydroxyphenyl)benzothiazole for Use in Enzyme-Triggered Molecular Brachytherapy
Source: Molecules. 2022 Dec 8;27(24):8682. doi: 10.3390/molecules27248682 (PMC9786593; doi:10.3390/molecules27248682)
Supplement: Supplementary file 1 [file molecules-27-08682-s001.zip]

Archive with 1 entries (1 files):
- molecules-2036077-supplementary.pdf
